# Supplementary material for: The Developmental Toxicity of Haloperidol on Zebrafish (Danio rerio) Embryos
Source: Biomedicines. 2025 Jul 22;13(8):1794. doi: 10.3390/biomedicines13081794 (PMC12383424; doi:10.3390/biomedicines13081794)
Supplement: Supplementary file 1 [file biomedicines-13-01794-s001.zip]

Archive with 1 entries (1 files):
- biomedicines-3697595-supplementary.pdf
